# Supplementary material for: Machine-learning model led design to experimentally test species thermal limits: The case of kissing bugs (Triatominae)
Source: PLoS Negl Trop Dis. 2021 Mar 8;15(3):e0008822. doi: 10.1371/journal.pntd.0008822 (PMC7971882; doi:10.1371/journal.pntd.0008822)
Supplement: S1 Data — (XLSX) [file pntd.0008822.s002.xlsx]

## Sheet: Temp & Mort in Triatomines
Supporting Material S1 Data: Complete dataset used for the analysis
Species	Temperature	Exposure_hs	Rel_Hum_pc	Stage	Sex	Food_regime	Food_source	N	Temp_2nd_shock	Exposure_2nd_shock_hs	Interv_bw_shocks_hs	Mort_pc	Molting_rate_pc	Observations	Source	Data codes
Tinfestans	30	12	80	3	NA	1/week	Chicken	50	NA	NA	NA	6	94	Mort after 30 days	1	Stages 0= egg; 1-5= first to fifth instar nymphs; 6= Adult male; 7= Adult female; 8= Adult no sex identified
Tinfestans	40	1	80	3	NA	1/week	Chicken	50	NA	NA	NA	0	100	Mort after 30 days	1	Food regime= F → Fully fed (48 hrs prior to temp schock)
Tinfestans	40	12	80	3	NA	1/week	Chicken	50	NA	NA	NA	28	28	Mort after 30 days	1	Food regime= H → Half fully fed (15 days fasting prior to temp schock)
Tinfestans	0	1	80	3	NA	1/week	Chicken	50	NA	NA	NA	0	100	Mort after 30 days	1	Food regime= U → un-fed
Tinfestans	0	12	80	3	NA	1/week	Chicken	50	NA	NA	NA	52	24	Mort after 30 days	1	Food regime= 1/xx ← Frequency
Tinfestans	30	12	80	4	NA	1/week	Chicken	50	NA	NA	NA	8	80	Mort after 30 days	1	Pmegistus_D= From house collected specimens
Tinfestans	40	1	80	4	NA	1/week	Chicken	50	NA	NA	NA	20	18	Mort after 30 days	1	Pmegistus_S= From sylvatic collected specimens
Tinfestans	40	12	80	4	NA	1/week	Chicken	50	NA	NA	NA	16	73	Mort after 30 days	1
Tinfestans	0	1	80	4	NA	1/week	Chicken	50	NA	NA	NA	4	34	Mort after 30 days	1	Source code	Reference
Tinfestans	0	12	80	4	NA	1/week	Chicken	50	NA	NA	NA	68	6	Mort after 30 days	1	1= 92144	Rodrigues, V. L. C. C., M. L. S. Mello, A. N. Ferraz Filho e M. M. Dantas. 1991. Sobrevivência e ocorrência de muda em Triatoma infestans Klug (Hemiptera, Reduviidae) após choque de temperatura. Revista de Saúde Pública 26(5): 461-467. {92144}.
Tinfestans	30	12	80	5	NA	1/week	Chicken	50	NA	NA	NA	4	80	Mort after 30 days	1	2= 79106	Buxton, P. A. 1931. The Thermal Death-Point of Rhodnius (Rhynchota, Heteroptera) Under Controlled Conditions of Humidity. Journal of Experimental Biology 8: 275-278. {79106}.
Tinfestans	40	1	80	5	NA	1/week	Chicken	50	NA	NA	NA	8	8	Mort after 30 days	1	3= 72506	Garcia, S. L., V. L. C. C. Rodrigues, N. L. Garcia, A. N. Ferraz Filho and M. L. S. Mello. 1999. Survival and Molting Incidence after Heat and Cold Shocks in Panstrongylus megistus Burmeister. Memórias do Instituto Oswaldo Cruz 94(1): 131-137. {72506}.
Tinfestans	40	12	80	5	NA	1/week	Chicken	50	NA	NA	NA	7	54	Mort after 30 days	1	4= 84838	Gentile, A. G., J. L. Sartini, M. C. Campos and J. F. Sánchez. 2004. La aerotermia como alternativa para el control de Triatoma infestans (Hemiptera, Reduviidae) resistentes a deltametrina. Cadernos de Saúde Pública 20(4): 1014-1019. {84838}.
Tinfestans	0	1	80	5	NA	1/week	Chicken	50	NA	NA	NA	2	8	Mort after 30 days	1	5= 72736	Campos, S. G. P., V. L. C. C. Rodrigues, C. Y. Wada and M. L. S. Mello. 2002. Effect of Sequential Cold Shocks on Survival and Molting Rate in Triatoma infestans Klug. Memórias do Instituto Oswaldo Cruz 97(4): 579-582. {72736}.
Tinfestans	0	12	80	5	NA	1/week	Chicken	50	NA	NA	NA	32	27	Mort after 30 days	1	6= 72315	García, S. L., N. L. García, V. L. C. C. Rodrígues and M. L. S. Mello. 2001. Effect of Sequential Cold Shocks on Survival and Molting Incidence in Panstrongylus megistus (Burmeister) (Hemiptera, Reduviidae). Cryobiology 41: 74-77. {72315}.
Tinfestans	30	12	80	6	Male	1/week	Chicken	100	NA	NA	NA	31	NA	Mort after 30 days	1	7= 73443	García, S. L., M. L. S. Mello, N. L. García and V. L. C. C. Rodrígues. 2001. Experimentally Induced Heat-Shock Tolerance in Panstrongylus megistus (Hemiptera: Reduviidae). Journal of Medical Entomology 38(4): 510-513. {73443}.
Tinfestans	40	1	80	6	Male	1/week	Chicken	50	NA	NA	NA	12	NA	Mort after 30 days	1
Tinfestans	40	12	80	6	Male	1/week	Chicken	100	NA	NA	NA	32	NA	Mort after 30 days	1
Tinfestans	0	1	80	6	Male	1/week	Chicken	50	NA	NA	NA	6	NA	Mort after 30 days	1
Tinfestans	0	12	80	6	Male	1/week	Chicken	100	NA	NA	NA	34	NA	Mort after 30 days	1
Tinfestans	30	12	80	7	Female	1/week	Chicken	100	NA	NA	NA	42	NA	Mort after 30 days	1
Tinfestans	40	1	80	7	Female	1/week	Chicken	50	NA	NA	NA	8	NA	Mort after 30 days	1
Tinfestans	40	12	80	7	Female	1/week	Chicken	100	NA	NA	NA	52	NA	Mort after 30 days	1
Tinfestans	0	1	80	7	Female	1/week	Chicken	50	NA	NA	NA	14	NA	Mort after 30 days	1
Tinfestans	0	12	80	7	Female	1/week	Chicken	100	NA	NA	NA	34	NA	Mort after 30 days	1	NOTE:
Rprolixus	37.552	1	0	1	NA	U	NA	10	NA	NA	NA	0	NA	Mort after 24 hours	2	This author (Ref 2) showed that death occurs
Rprolixus	38.588	1	0	1	NA	U	NA	10	NA	NA	NA	0	NA	Mort after 24 hours	2	within half a degree above or below 47 oC,
Rprolixus	39.398	1	0	1	NA	U	NA	10	NA	NA	NA	0	NA	Mort after 24 hours	2	and it seems that humidity had no
Rprolixus	40.27	1	0	1	NA	U	NA	10	NA	NA	NA	0	NA	Mort after 24 hours	2	effect on the thermal death-point.
Rprolixus	40.795	1	0	1	NA	U	NA	10	NA	NA	NA	0	NA	Mort after 24 hours	2	He also claims that the range of temperature
Rprolixus	41.202	1	0	1	NA	U	NA	10	NA	NA	NA	50	NA	Mort after 24 hours	2	between that which is fatal to all larvae, and
Rprolixus	41.222	1	0	1	NA	U	NA	10	NA	NA	NA	0	NA	Mort after 24 hours	2	that which is fatal to none, is about 1.5° C.
Rprolixus	41.629	1	0	1	NA	U	NA	10	NA	NA	NA	50	NA	Mort after 24 hours	2
Rprolixus	43.229	1	0	1	NA	U	NA	10	NA	NA	NA	100	NA	Mort after 24 hours	2
Rprolixus	43.453	1	0	1	NA	U	NA	10	NA	NA	NA	50	NA	Mort after 24 hours	2
Rprolixus	40.613	1	30	1	NA	U	NA	10	NA	NA	NA	0	NA	Mort after 24 hours	2
Rprolixus	40.879	1	30	1	NA	U	NA	10	NA	NA	NA	0	NA	Mort after 24 hours	2
Rprolixus	41.181	1	30	1	NA	U	NA	10	NA	NA	NA	0	NA	Mort after 24 hours	2
Rprolixus	41.79	1	30	1	NA	U	NA	10	NA	NA	NA	0	NA	Mort after 24 hours	2
Rprolixus	42.214	1	30	1	NA	U	NA	10	NA	NA	NA	80	NA	Mort after 24 hours	2
Rprolixus	42.5	1	30	1	NA	U	NA	10	NA	NA	NA	90	NA	Mort after 24 hours	2
Rprolixus	42.8	1	30	1	NA	U	NA	10	NA	NA	NA	100	NA	Mort after 24 hours	2
Rprolixus	43.433	1	30	1	NA	U	NA	10	NA	NA	NA	100	NA	Mort after 24 hours	2
Rprolixus	39.986	1	60	1	NA	U	NA	10	NA	NA	NA	0	NA	Mort after 24 hours	2
Rprolixus	41.019	1	60	1	NA	U	NA	10	NA	NA	NA	0	NA	Mort after 24 hours	2
Rprolixus	41.832	1	60	1	NA	U	NA	10	NA	NA	NA	50	NA	Mort after 24 hours	2
Rprolixus	42.032	1	60	1	NA	U	NA	10	NA	NA	NA	50	NA	Mort after 24 hours	2
Rprolixus	42.62	1	60	1	NA	U	NA	10	NA	NA	NA	50	NA	Mort after 24 hours	2
Rprolixus	42.823	1	60	1	NA	U	NA	10	NA	NA	NA	50	NA	Mort after 24 hours	2
Rprolixus	42.802	1	60	1	NA	U	NA	10	NA	NA	NA	100	NA	Mort after 24 hours	2
Rprolixus	43.026	1	60	1	NA	U	NA	10	NA	NA	NA	50	NA	Mort after 24 hours	2
Rprolixus	40.35	1	90	1	NA	U	NA	10	NA	NA	NA	0	NA	Mort after 24 hours	2
Rprolixus	42.014	1	90	1	NA	U	NA	10	NA	NA	NA	0	NA	Mort after 24 hours	2
Rprolixus	43.391	1	90	1	NA	U	NA	10	NA	NA	NA	50	NA	Mort after 24 hours	2
Rprolixus	43.615	1	90	1	NA	U	NA	10	NA	NA	NA	100	NA	Mort after 24 hours	2
Rprolixus	44.021	1	90	1	NA	U	NA	10	NA	NA	NA	100	NA	Mort after 24 hours	2
Rprolixus	35.551	24	0	1	NA	U	NA	10	NA	NA	NA	0	NA	Mort after 24 hours	2
Rprolixus	37.229	24	0	1	NA	U	NA	10	NA	NA	NA	50	NA	Mort after 24 hours	2
Rprolixus	37.619	24	0	1	NA	U	NA	10	NA	NA	NA	50	NA	Mort after 24 hours	2
Rprolixus	38.414	24	0	1	NA	U	NA	10	NA	NA	NA	0	NA	Mort after 24 hours	2
Rprolixus	39.44	24	0	1	NA	U	NA	10	NA	NA	NA	0	NA	Mort after 24 hours	2
Rprolixus	40.021	24	0	1	NA	U	NA	10	NA	NA	NA	0	NA	Mort after 24 hours	2
Rprolixus	40.83	24	0	1	NA	U	NA	10	NA	NA	NA	100	NA	Mort after 24 hours	2
Rprolixus	41.467	24	0	1	NA	U	NA	10	NA	NA	NA	100	NA	Mort after 24 hours	2
Rprolixus	37.244	24	30	1	NA	U	NA	10	NA	NA	NA	0	NA	Mort after 24 hours	2
Rprolixus	38.024	24	30	1	NA	U	NA	10	NA	NA	NA	0	NA	Mort after 24 hours	2
Rprolixus	39.021	24	30	1	NA	U	NA	10	NA	NA	NA	0	NA	Mort after 24 hours	2
Rprolixus	39.643	24	30	1	NA	U	NA	10	NA	NA	NA	50	NA	Mort after 24 hours	2
Rprolixus	39.991	24	30	1	NA	U	NA	10	NA	NA	NA	100	NA	Mort after 24 hours	2
Rprolixus	40.527	24	30	1	NA	U	NA	10	NA	NA	NA	100	NA	Mort after 24 hours	2
Rprolixus	38.271	24	60	1	NA	U	NA	10	NA	NA	NA	0	NA	Mort after 24 hours	2
Rprolixus	38.732	24	60	1	NA	U	NA	10	NA	NA	NA	0	NA	Mort after 24 hours	2
Rprolixus	39.036	24	60	1	NA	U	NA	10	NA	NA	NA	50	NA	Mort after 24 hours	2
Rprolixus	39.455	24	60	1	NA	U	NA	10	NA	NA	NA	50	NA	Mort after 24 hours	2
Rprolixus	39.628	24	60	1	NA	U	NA	10	NA	NA	NA	100	NA	Mort after 24 hours	2
Rprolixus	40.033	24	60	1	NA	U	NA	10	NA	NA	NA	100	NA	Mort after 24 hours	2
Rprolixus	42.232	24	60	1	NA	U	NA	10	NA	NA	NA	100	NA	Mort after 24 hours	2
Rprolixus	38.039	24	90	1	NA	U	NA	10	NA	NA	NA	0	NA	Mort after 24 hours	2
Rprolixus	39.223	24	90	1	NA	U	NA	10	NA	NA	NA	50	NA	Mort after 24 hours	2
Rprolixus	39.83	24	90	1	NA	U	NA	10	NA	NA	NA	100	NA	Mort after 24 hours	2
Rprolixus	40.426	24	90	1	NA	U	NA	10	NA	NA	NA	100	NA	Mort after 24 hours	2
Rprolixus	42.03	24	90	1	NA	U	NA	10	NA	NA	NA	100	NA	Mort after 24 hours	2
Pmegistus_D	28	12	80	3	NA	F	Chicken	100	NA	NA	NA	4	NA	Mort after 30 days	3
Pmegistus_D	40	1	80	3	NA	F	Chicken	100	NA	NA	NA	9	NA	Mort after 30 days	3
Pmegistus_D	40	12	80	3	NA	F	Chicken	100	NA	NA	NA	100	NA	Mort after 30 days	3
Pmegistus_D	0	1	80	3	NA	F	Chicken	100	NA	NA	NA	17	NA	Mort after 30 days	3
Pmegistus_D	0	12	80	3	NA	F	Chicken	100	NA	NA	NA	76	NA	Mort after 30 days	3
Pmegistus_D	28	12	80	3	NA	H	Chicken	100	NA	NA	NA	5	NA	Mort after 30 days	3
Pmegistus_D	40	1	80	3	NA	H	Chicken	100	NA	NA	NA	2	NA	Mort after 30 days	3
Pmegistus_D	40	12	80	3	NA	H	Chicken	100	NA	NA	NA	100	NA	Mort after 30 days	3
Pmegistus_D	0	1	80	3	NA	H	Chicken	100	NA	NA	NA	52	NA	Mort after 30 days	3
Pmegistus_D	0	12	80	3	NA	H	Chicken	100	NA	NA	NA	100	NA	Mort after 30 days	3
Pmegistus_D	28	12	80	4	NA	F	Chicken	100	NA	NA	NA	4	NA	Mort after 30 days	3
Pmegistus_D	40	1	80	4	NA	F	Chicken	100	NA	NA	NA	9	NA	Mort after 30 days	3
Pmegistus_D	40	12	80	4	NA	F	Chicken	100	NA	NA	NA	100	NA	Mort after 30 days	3
Pmegistus_D	0	1	80	4	NA	F	Chicken	100	NA	NA	NA	13	NA	Mort after 30 days	3
Pmegistus_D	0	12	80	4	NA	F	Chicken	100	NA	NA	NA	77	NA	Mort after 30 days	3
Pmegistus_D	28	12	80	4	NA	H	Chicken	100	NA	NA	NA	16	NA	Mort after 30 days	3
Pmegistus_D	40	1	80	4	NA	H	Chicken	100	NA	NA	NA	8	NA	Mort after 30 days	3
Pmegistus_D	40	12	80	4	NA	H	Chicken	100	NA	NA	NA	100	NA	Mort after 30 days	3
Pmegistus_D	0	1	80	4	NA	H	Chicken	100	NA	NA	NA	24	NA	Mort after 30 days	3
Pmegistus_D	0	12	80	4	NA	H	Chicken	100	NA	NA	NA	83	NA	Mort after 30 days	3
Pmegistus_D	28	12	80	5	NA	F	Chicken	100	NA	NA	NA	5	NA	Mort after 30 days	3
Pmegistus_D	40	1	80	5	NA	F	Chicken	100	NA	NA	NA	7	NA	Mort after 30 days	3
Pmegistus_D	40	12	80	5	NA	F	Chicken	100	NA	NA	NA	100	NA	Mort after 30 days	3
Pmegistus_D	0	1	80	5	NA	F	Chicken	100	NA	NA	NA	8	NA	Mort after 30 days	3
Pmegistus_D	0	12	80	5	NA	F	Chicken	100	NA	NA	NA	97	NA	Mort after 30 days	3
Pmegistus_D	28	12	80	5	NA	H	Chicken	100	NA	NA	NA	14	NA	Mort after 30 days	3
Pmegistus_D	40	1	80	5	NA	H	Chicken	100	NA	NA	NA	11	NA	Mort after 30 days	3
Pmegistus_D	40	12	80	5	NA	H	Chicken	100	NA	NA	NA	82	NA	Mort after 30 days	3
Pmegistus_D	0	1	80	5	NA	H	Chicken	100	NA	NA	NA	14	NA	Mort after 30 days	3
Pmegistus_D	0	12	80	5	NA	H	Chicken	100	NA	NA	NA	100	NA	Mort after 30 days	3
Pmegistus_D	28	12	80	6	Male	F	Chicken	25	NA	NA	NA	12	NA	Mort after 30 days	3
Pmegistus_D	40	1	80	6	Male	F	Chicken	25	NA	NA	NA	12	NA	Mort after 30 days	3
Pmegistus_D	40	12	80	6	Male	F	Chicken	25	NA	NA	NA	100	NA	Mort after 30 days	3
Pmegistus_D	0	1	80	6	Male	F	Chicken	25	NA	NA	NA	48	NA	Mort after 30 days	3
Pmegistus_D	0	12	80	6	Male	F	Chicken	25	NA	NA	NA	100	NA	Mort after 30 days	3
Pmegistus_D	28	12	80	6	Male	H	Chicken	25	NA	NA	NA	20	NA	Mort after 30 days	3
Pmegistus_D	40	1	80	6	Male	H	Chicken	25	NA	NA	NA	12	NA	Mort after 30 days	3
Pmegistus_D	40	12	80	6	Male	H	Chicken	25	NA	NA	NA	100	NA	Mort after 30 days	3
Pmegistus_D	0	1	80	6	Male	H	Chicken	25	NA	NA	NA	80	NA	Mort after 30 days	3
Pmegistus_D	0	12	80	6	Male	H	Chicken	25	NA	NA	NA	100	NA	Mort after 30 days	3
Pmegistus_D	28	12	80	7	Female	F	Chicken	25	NA	NA	NA	4	NA	Mort after 30 days	3
Pmegistus_D	40	1	80	7	Female	F	Chicken	25	NA	NA	NA	18	NA	Mort after 30 days	3
Pmegistus_D	40	12	80	7	Female	F	Chicken	25	NA	NA	NA	100	NA	Mort after 30 days	3
Pmegistus_D	0	1	80	7	Female	F	Chicken	25	NA	NA	NA	92	NA	Mort after 30 days	3
Pmegistus_D	0	12	80	7	Female	F	Chicken	25	NA	NA	NA	100	NA	Mort after 30 days	3
Pmegistus_D	28	12	80	7	Female	H	Chicken	25	NA	NA	NA	20	NA	Mort after 30 days	3
Pmegistus_D	40	1	80	7	Female	H	Chicken	25	NA	NA	NA	12	NA	Mort after 30 days	3
Pmegistus_D	40	12	80	7	Female	H	Chicken	25	NA	NA	NA	100	NA	Mort after 30 days	3
Pmegistus_D	0	1	80	7	Female	H	Chicken	25	NA	NA	NA	36	NA	Mort after 30 days	3
Pmegistus_D	0	12	80	7	Female	H	Chicken	25	NA	NA	NA	100	NA	Mort after 30 days	3
Pmegistus_S	28	12	80	3	NA	F	Chicken	100	NA	NA	NA	3	NA	Mort after 30 days	3
Pmegistus_S	40	1	80	3	NA	F	Chicken	100	NA	NA	NA	2	NA	Mort after 30 days	3
Pmegistus_S	40	12	80	3	NA	F	Chicken	100	NA	NA	NA	100	NA	Mort after 30 days	3
Pmegistus_S	0	1	80	3	NA	F	Chicken	100	NA	NA	NA	8	NA	Mort after 30 days	3
Pmegistus_S	0	12	80	3	NA	F	Chicken	100	NA	NA	NA	98	NA	Mort after 30 days	3
Pmegistus_S	28	12	80	3	NA	H	Chicken	100	NA	NA	NA	2	NA	Mort after 30 days	3
Pmegistus_S	40	1	80	3	NA	H	Chicken	100	NA	NA	NA	12	NA	Mort after 30 days	3
Pmegistus_S	40	12	80	3	NA	H	Chicken	100	NA	NA	NA	100	NA	Mort after 30 days	3
Pmegistus_S	0	1	80	3	NA	H	Chicken	100	NA	NA	NA	40	NA	Mort after 30 days	3
Pmegistus_S	0	12	80	3	NA	H	Chicken	100	NA	NA	NA	90	NA	Mort after 30 days	3
Pmegistus_S	28	12	80	4	NA	F	Chicken	100	NA	NA	NA	20	NA	Mort after 30 days	3
Pmegistus_S	40	1	80	4	NA	F	Chicken	100	NA	NA	NA	1	NA	Mort after 30 days	3
Pmegistus_S	40	12	80	4	NA	F	Chicken	100	NA	NA	NA	100	NA	Mort after 30 days	3
Pmegistus_S	0	1	80	4	NA	F	Chicken	100	NA	NA	NA	0	NA	Mort after 30 days	3
Pmegistus_S	0	12	80	4	NA	F	Chicken	100	NA	NA	NA	77	NA	Mort after 30 days	3
Pmegistus_S	28	12	80	4	NA	H	Chicken	100	NA	NA	NA	12	NA	Mort after 30 days	3
Pmegistus_S	40	1	80	4	NA	H	Chicken	100	NA	NA	NA	20	NA	Mort after 30 days	3
Pmegistus_S	40	12	80	4	NA	H	Chicken	100	NA	NA	NA	100	NA	Mort after 30 days	3
Pmegistus_S	0	1	80	4	NA	H	Chicken	100	NA	NA	NA	35	NA	Mort after 30 days	3
Pmegistus_S	0	12	80	4	NA	H	Chicken	100	NA	NA	NA	83	NA	Mort after 30 days	3
Pmegistus_S	28	12	80	5	NA	F	Chicken	100	NA	NA	NA	6	NA	Mort after 30 days	3
Pmegistus_S	40	1	80	5	NA	F	Chicken	100	NA	NA	NA	5	NA	Mort after 30 days	3
Pmegistus_S	40	12	80	5	NA	F	Chicken	100	NA	NA	NA	100	NA	Mort after 30 days	3
Pmegistus_S	0	1	80	5	NA	F	Chicken	100	NA	NA	NA	23	NA	Mort after 30 days	3
Pmegistus_S	0	12	80	5	NA	F	Chicken	100	NA	NA	NA	80	NA	Mort after 30 days	3
Pmegistus_S	28	12	80	5	NA	H	Chicken	100	NA	NA	NA	19	NA	Mort after 30 days	3
Pmegistus_S	40	1	80	5	NA	H	Chicken	100	NA	NA	NA	15	NA	Mort after 30 days	3
Pmegistus_S	40	12	80	5	NA	H	Chicken	100	NA	NA	NA	100	NA	Mort after 30 days	3
Pmegistus_S	0	1	80	5	NA	H	Chicken	100	NA	NA	NA	38	NA	Mort after 30 days	3
Pmegistus_S	0	12	80	5	NA	H	Chicken	100	NA	NA	NA	96	NA	Mort after 30 days	3
Pmegistus_S	28	12	80	6	Male	F	Chicken	25	NA	NA	NA	12	NA	Mort after 30 days	3
Pmegistus_S	40	1	80	6	Male	F	Chicken	25	NA	NA	NA	12	NA	Mort after 30 days	3
Pmegistus_S	40	12	80	6	Male	F	Chicken	25	NA	NA	NA	100	NA	Mort after 30 days	3
Pmegistus_S	0	1	80	6	Male	F	Chicken	25	NA	NA	NA	64	NA	Mort after 30 days	3
Pmegistus_S	0	12	80	6	Male	F	Chicken	25	NA	NA	NA	100	NA	Mort after 30 days	3
Pmegistus_S	28	12	80	6	Male	H	Chicken	25	NA	NA	NA	8	NA	Mort after 30 days	3
Pmegistus_S	40	1	80	6	Male	H	Chicken	25	NA	NA	NA	36	NA	Mort after 30 days	3
Pmegistus_S	40	12	80	6	Male	H	Chicken	25	NA	NA	NA	100	NA	Mort after 30 days	3
Pmegistus_S	0	1	80	6	Male	H	Chicken	25	NA	NA	NA	36	NA	Mort after 30 days	3
Pmegistus_S	0	12	80	6	Male	H	Chicken	25	NA	NA	NA	100	NA	Mort after 30 days	3
Pmegistus_S	28	12	80	7	Female	F	Chicken	25	NA	NA	NA	8	NA	Mort after 30 days	3
Pmegistus_S	40	1	80	7	Female	F	Chicken	25	NA	NA	NA	36	NA	Mort after 30 days	3
Pmegistus_S	40	12	80	7	Female	F	Chicken	25	NA	NA	NA	100	NA	Mort after 30 days	3
Pmegistus_S	0	1	80	7	Female	F	Chicken	25	NA	NA	NA	36	NA	Mort after 30 days	3
Pmegistus_S	0	12	80	7	Female	F	Chicken	25	NA	NA	NA	100	NA	Mort after 30 days	3
Pmegistus_S	28	12	80	7	Female	H	Chicken	25	NA	NA	NA	36	NA	Mort after 30 days	3
Pmegistus_S	40	1	80	7	Female	H	Chicken	25	NA	NA	NA	24	NA	Mort after 30 days	3
Pmegistus_S	40	12	80	7	Female	H	Chicken	25	NA	NA	NA	100	NA	Mort after 30 days	3
Pmegistus_S	0	1	80	7	Female	H	Chicken	25	NA	NA	NA	68	NA	Mort after 30 days	3
Pmegistus_S	0	12	80	7	Female	H	Chicken	25	NA	NA	NA	100	NA	Mort after 30 days	3
Tinfestans	35	0.166667	NA	0	NA	NA	NA	30	NA	NA	NA	0	NA	Mort after 45 days	4
Tinfestans	45	0.166667	NA	0	NA	NA	NA	30	NA	NA	NA	100	NA	Mort after 45 days	4
Tinfestans	50	0.166667	NA	0	NA	NA	NA	30	NA	NA	NA	100	NA	Mort after 45 days	4
Tinfestans	55	0.166667	NA	0	NA	NA	NA	30	NA	NA	NA	100	NA	Mort after 45 days	4
Tinfestans	45	0.166667	NA	1	NA	NA	NA	30	NA	NA	NA	100	NA	Mort after 45 days	4
Tinfestans	55	0.166667	NA	2	NA	NA	NA	30	NA	NA	NA	100	NA	Mort after 45 days	4
Tinfestans	55	0.166667	NA	3	NA	NA	NA	30	NA	NA	NA	100	NA	Mort after 45 days	4
Tinfestans	50	0.166667	NA	4	NA	NA	NA	30	NA	NA	NA	100	NA	Mort after 45 days	4
Tinfestans	50	0.166667	NA	5	NA	NA	NA	30	NA	NA	NA	100	NA	Mort after 45 days	4
Tinfestans	50	0.166667	NA	8	NA	NA	NA	30	NA	NA	NA	100	NA	Mort after 45 days	4
Tinfestans	55	0.166667	NA	4	NA	NA	NA	30	NA	NA	NA	100	NA	Mort after 45 days	4
Tinfestans	55	0.166667	NA	5	NA	NA	NA	30	NA	NA	NA	100	NA	Mort after 45 days	4
Tinfestans	55	0.166667	NA	8	NA	NA	NA	30	NA	NA	NA	100	NA	Mort after 45 days	4
Tinfestans	30	12	80	5	NA	F	Chicken	NA	NA	NA	NA	4	80	Mort after 30 days	5
Tinfestans	0	1	80	5	NA	F	Chicken	NA	NA	NA	NA	2	72	Mort after 30 days	5
Tinfestans	0	12	80	5	NA	F	Chicken	NA	NA	NA	NA	0	76	Mort after 30 days	5
Tinfestans	30	12	80	5	NA	H	Chicken	NA	NA	NA	NA	0	NA	Mort after 30 days	5
Tinfestans	0	1	80	5	NA	H	Chicken	NA	NA	NA	NA	0	98	Mort after 30 days	5
Tinfestans	0	12	80	5	NA	H	Chicken	NA	NA	NA	NA	2	52	Mort after 30 days	5
Tinfestans	0	1	80	5	NA	F	Chicken	NA	0	12	8	0	82	Mort after 30 days	5
Tinfestans	0	12	80	5	NA	F	Chicken	NA	0	12	24	0	86	Mort after 30 days	5
Tinfestans	0	1	80	5	NA	H	Chicken	NA	0	12	8	0	66	Mort after 30 days	5
Tinfestans	0	12	80	5	NA	H	Chicken	NA	0	12	24	4	88	Mort after 30 days	5
Pmegistus_D	28	12	80	5	NA	F	Chicken	100	NA	NA	NA	13	68	Mort after 30 days	6
Pmegistus_D	0	1	80	5	NA	F	Chicken	53	NA	NA	NA	13.2	41.5	Mort after 30 days	6
Pmegistus_D	5	1	80	5	NA	F	Chicken	53	NA	NA	NA	3.9	29.4	Mort after 30 days	6
Pmegistus_D	0	12	80	5	NA	F	Chicken	30	NA	NA	NA	96.7	0	Mort after 30 days	6
Pmegistus_D	5	1	80	5	NA	F	Chicken	53	0	12	8	3.8	26.4	Mort after 30 days	6
Pmegistus_D	5	1	80	5	NA	F	Chicken	53	0	12	18	2	28.8	Mort after 30 days	6
Pmegistus_D	5	1	80	5	NA	F	Chicken	53	0	12	24	5.3	24.5	Mort after 30 days	6
Pmegistus_D	5	1	80	5	NA	F	Chicken	53	0	12	72	2	35.3	Mort after 30 days	6
Pmegistus_D	0	1	80	5	NA	F	Chicken	53	0	12	8	18.9	41.5	Mort after 30 days	6
Pmegistus_D	0	1	80	5	NA	F	Chicken	53	0	12	18	14.1	47.3	Mort after 30 days	6
Pmegistus_D	0	1	80	5	NA	F	Chicken	53	0	12	24	17.6	50.9	Mort after 30 days	6
Pmegistus_D	0	1	80	5	NA	F	Chicken	53	0	12	72	27.8	40.7	Mort after 30 days	6
Pmegistus_D	35	1	80	5	NA	F	Chicken	53	NA	NA	NA	15.1	52.8	Mort after 30 days	7
Pmegistus_D	40	1	80	5	NA	F	Chicken	53	NA	NA	NA	9.5	45.2	Mort after 30 days	7
Pmegistus_D	40	12	80	5	NA	F	Chicken	100	NA	NA	NA	82	1	Mort after 30 days	7
Pmegistus_D	35	1	80	5	NA	F	Chicken	53	40	12	8	17	22.6	Mort after 30 days	7
Pmegistus_D	35	1	80	5	NA	F	Chicken	53	40	12	18	37.8	7.5	Mort after 30 days	7
Pmegistus_D	35	1	80	5	NA	F	Chicken	53	40	12	24	28.4	9.4	Mort after 30 days	7
Pmegistus_D	35	1	80	5	NA	F	Chicken	53	40	12	72	90.6	5.6	Mort after 30 days	7
Pmegistus_D	40	1	80	5	NA	F	Chicken	53	40	12	8	9.5	16.9	Mort after 30 days	7
Pmegistus_D	40	1	80	5	NA	F	Chicken	53	40	12	18	43.4	18.8	Mort after 30 days	7
Pmegistus_D	40	1	80	5	NA	F	Chicken	53	40	12	24	20.8	58.4	Mort after 30 days	7
Pmegistus_D	40	1	80	5	NA	F	Chicken	53	40	12	72	15.1	39.6	Mort after 30 days	7
